# Supplementary material for: Impact of Early Weight Catch-Up on 6-Year Neurodevelopment and Overweight/Obesity in Children Born Small-for-Gestational-Age
Source: Children (Basel). 2025 Dec 31;13(1):69. doi: 10.3390/children13010069 (PMC12840361; doi:10.3390/children13010069)
Supplement: Supplementary file 1 [file children-13-00069-s001.zip]

Archive with 1 entries (1 files):
- children-3996803-supplementary.pdf
